# Supplementary material for: Functional Redundancy of Cyclase-Associated Proteins CAP1 and CAP2 in Differentiating Neurons
Source: Cells. 2021 Jun 17;10(6):1525. doi: 10.3390/cells10061525 (PMC8234816; doi:10.3390/cells10061525)
Supplement: Supplementary file 1 [file cells-10-01525-s001.zip]

Archive with 3 entries (2 files):
- cells-1241077-supplementary movies/
- cells-1241077-supplementary movies/Movie S1.avi
- cells-1241077-supplementary movies/Movie S2.avi
